# Supplementary material for: ﻿Primulalizipingensis (Primulaceae), a new species from Sichuan, China
Source: PhytoKeys. 2023 Dec 14;236:135–43. doi: 10.3897/phytokeys.236.112169 (PMC10838186; doi:10.3897/phytokeys.236.112169)
Supplement: XML Treatment for Primula lizipingensis [file phytokeys.236.112169-treatment1.xml]

<!DOCTYPE tp:taxon-treatment
  PUBLIC "-//TaxonX//DTD Taxonomic Treatment Publishing DTD v0 20100105//EN" "tax-treatment-NSO.dtd">
<tp:taxon-treatment xmlns:tp="http://www.plazi.org/taxpub"><tp:treatment-meta><kwd-group><label>Taxon classification</label><kwd>
              <named-content content-type="kingdom">Plantae</named-content>
            </kwd><kwd>
              <named-content content-type="order">Ericales</named-content>
            </kwd><kwd>
              <named-content content-type="family">Primulaceae</named-content>
            </kwd></kwd-group><mixed-citation publication-type="journal"><person-group><name><surname>Ju</surname><given-names>Wen-Bin</given-names></name><name><surname>He</surname><given-names>Liu-Yang</given-names></name><name><surname>Lan</surname><given-names>Qi</given-names></name><name><surname>Wu</surname><given-names>Ying-Hao</given-names></name><name><surname>Deng</surname><given-names>Heng-Ning</given-names></name><name><surname>He</surname><given-names>Xing-Jin</given-names></name><name><surname>Gao</surname><given-names>Xin-Fen</given-names></name><name><surname>Xu</surname><given-names>Bo</given-names></name></person-group><article-title>﻿<italic><tp:taxon-name><tp:taxon-name-part taxon-name-part-type="genus" reg="Primula">Primula</tp:taxon-name-part><tp:taxon-name-part taxon-name-part-type="species" reg="lizipingensis">lizipingensis</tp:taxon-name-part></tp:taxon-name></italic> (<tp:taxon-name><tp:taxon-name-part taxon-name-part-type="family">Primulaceae</tp:taxon-name-part></tp:taxon-name>), a new species from Sichuan, China</article-title><source>PhytoKeys</source><day>14</day><month>12</month><year>2023</year><volume>236</volume><fpage>135</fpage><lpage>143</lpage><pub-id pub-id-type="doi">10.3897/phytokeys.236.112169</pub-id></mixed-citation></tp:treatment-meta><tp:nomenclature><label>﻿</label><tp:taxon-name>
            <object-id xmlns:xlink="http://www.w3.org/1999/xlink" content-type="arpha" xlink:type="simple">7BC63FBB-BB59-581A-905E-E29C45AFA090</object-id>
            <tp:taxon-name-part taxon-name-part-type="genus" reg="Primula">Primula</tp:taxon-name-part>
            <tp:taxon-name-part taxon-name-part-type="species" reg="lizipingensis">lizipingensis</tp:taxon-name-part>
            <object-id xmlns:xlink="http://www.w3.org/1999/xlink" content-type="ipni" xlink:type="simple">urn:lsid:ipni.org:names:77332792-1</object-id>
          </tp:taxon-name><tp:taxon-authority>W.B.Ju, L.Y.He &amp; X.F.Gao</tp:taxon-authority><tp:taxon-status xmlns:xlink="http://www.w3.org/1999/xlink" xlink:type="simple">sp. nov.</tp:taxon-status><xref ref-type="fig" rid="F1">Figs 1</xref><xref ref-type="fig" rid="F2">, 2</xref><xref ref-type="fig" rid="F3">, 3</xref></tp:nomenclature><tp:treatment-sec sec-type="diagnosis" id="SECID0EBKAC"><title>Diagnosis.</title><p><italic><tp:taxon-name><tp:taxon-name-part taxon-name-part-type="genus" reg="Primula">Primula</tp:taxon-name-part><tp:taxon-name-part taxon-name-part-type="species" reg="lizipingensis">lizipingensis</tp:taxon-name-part></tp:taxon-name></italic> is morphologically similar to <italic><tp:taxon-name><tp:taxon-name-part taxon-name-part-type="genus" reg="Primula">P.</tp:taxon-name-part><tp:taxon-name-part taxon-name-part-type="species" reg="rhodochroa">rhodochroa</tp:taxon-name-part></tp:taxon-name></italic> and <italic><tp:taxon-name><tp:taxon-name-part taxon-name-part-type="genus" reg="Primula">P.</tp:taxon-name-part><tp:taxon-name-part taxon-name-part-type="species" reg="socialis">socialis</tp:taxon-name-part></tp:taxon-name></italic>. However, the new species can be easily distinguished from <italic><tp:taxon-name><tp:taxon-name-part taxon-name-part-type="genus" reg="Primula">P.</tp:taxon-name-part><tp:taxon-name-part taxon-name-part-type="species" reg="rhodochroa">rhodochroa</tp:taxon-name-part></tp:taxon-name></italic> by its leaf margin sharply dentate above the middle, scape absent, flower solitary subtended by a single, linear-lanceolate to subulate bract, the calyx lobes split to the middle, the corolla tube longer than the calyx, and its interior has white hairs. Compared with <italic><tp:taxon-name><tp:taxon-name-part taxon-name-part-type="genus" reg="Primula">P.</tp:taxon-name-part><tp:taxon-name-part taxon-name-part-type="species" reg="socialis">socialis</tp:taxon-name-part></tp:taxon-name></italic>, the new species is covered with white farinose (vs. glabrous), leaf oblanceolate to spathulate, and papery when dry (vs. obovate-elliptic to oblanceolate, membranous when dry), bracts linear-lanceolate to subulate (vs. linear), calyx lobes split to the middle (vs. split to the middle or below), and corolla tube hairy inside (vs. glabrous).</p><fig id="F1" position="float" orientation="portrait"><object-id xmlns:xlink="http://www.w3.org/1999/xlink" content-type="doi" xlink:type="simple">10.3897/phytokeys.236.112169.figure1</object-id><object-id xmlns:xlink="http://www.w3.org/1999/xlink" content-type="arpha" xlink:type="simple">A79F7F08-4639-5FAE-B7BF-14840557BC7B</object-id><label>Figure 1.</label><caption><p>Habitat of the <italic><tp:taxon-name><tp:taxon-name-part taxon-name-part-type="genus" reg="Primula">Primula</tp:taxon-name-part><tp:taxon-name-part taxon-name-part-type="species" reg="lizipingensis">lizipingensis</tp:taxon-name-part></tp:taxon-name></italic> sp. nov. (<bold>A–D</bold>).</p></caption><graphic xmlns:xlink="http://www.w3.org/1999/xlink" xlink:href="phytokeys-236-135_article-112169__-g001.jpg" position="float" orientation="portrait" xlink:type="simple" id="oo_952228.jpg"><uri content-type="original_file" xlink:type="simple">https://binary.pensoft.net/fig/952228</uri></graphic></fig></tp:treatment-sec><tp:treatment-sec sec-type="material" id="SECID0EYMAC"><title>Type.</title><p>China. Sichuan: Shimian county, Liziping National Nature Reserve, growing in moist rock crevices covered with moss; <named-content xmlns:xlink="http://www.w3.org/1999/xlink" content-type="dwc:verbatimCoordinates" xlink:type="simple"><named-content content-type="geo-json" specific-use="{&#34;type&#34;:&#34;Point&#34;,&#34;coordinates&#34;:[102.183333,29.000000]}" id="NCID0EBNAC" xlink:type="simple">29°00′N, 102°11′E</named-content></named-content>, 4318 m alt., 18 May 2023 (fl.), <italic>Liuyang He J-1201</italic> (holotype CDBI!; isotypes KUN!)</p><fig id="F2" position="float" orientation="portrait"><object-id xmlns:xlink="http://www.w3.org/1999/xlink" content-type="doi" xlink:type="simple">10.3897/phytokeys.236.112169.figure2</object-id><object-id xmlns:xlink="http://www.w3.org/1999/xlink" content-type="arpha" xlink:type="simple">03A5FD8D-6364-560C-AC69-CB1B725C6685</object-id><label>Figure 2.</label><caption><p><italic><tp:taxon-name><tp:taxon-name-part taxon-name-part-type="genus" reg="Primula">Primula</tp:taxon-name-part><tp:taxon-name-part taxon-name-part-type="species" reg="lizipingensis">lizipingensis</tp:taxon-name-part></tp:taxon-name></italic> sp. nov. <bold>A</bold> fresh plants <bold>B</bold> leaves <bold>C</bold> pin flower (showing flower side and front, the position of anthers and styles in the tube) <bold>D</bold> thrum flower (showing flower side and front, the position of anthers and styles in the tube) <bold>E</bold> plants base <bold>F</bold> calyx, capsule and mature fruit that has already split <bold>G</bold> bracts. Photographs by W-BJ.</p></caption><graphic xmlns:xlink="http://www.w3.org/1999/xlink" xlink:href="phytokeys-236-135_article-112169__-g002.jpg" position="float" orientation="portrait" xlink:type="simple" id="oo_952229.jpg"><uri content-type="original_file" xlink:type="simple">https://binary.pensoft.net/fig/952229</uri></graphic></fig></tp:treatment-sec><tp:treatment-sec sec-type="description" id="SECID0EOOAC"><title>Description.</title><p>A dwarf farinose tufted perennial herb, at most 2.5 cm tall, with a short stout rhizome and covered at the base by the withered remains of old leaves of the previous year. <bold><italic>Leaves</italic></bold> forming a dense tuft, papery when dry, including the petiole 5–12 mm long, 2.5–5.5 mm broad, oblanceolate to spathulate, rounded or acute at apex, tapering into the papery winged petiole which when fully developed is as long as the leaf blade, margin sharply dentate above the middle, green above with a thin covering of potentially white farinose glands, thickly covered below with white farina, the midveins and lateral veins are prominent at abaxially. <bold><italic>Scape</italic></bold> almost obsolete, bearing one flower. <bold><italic>Bracts</italic></bold> solitary, at base, linear-lanceolate to subulate, more or less white farinose, 1–2.8 mm long. <bold><italic>Flower</italic></bold> solitary, heterostylous. <bold><italic>Pedicels</italic></bold> 1.5–5.0 mm long, cover the white farinose, not extended in fruit. <bold><italic>Calyx</italic></bold> green, campanulate, 5–5.5 mm long, farinose both within and without, prominently 5-veined, split to the middle, lobes narrowly triangular to lanceolate, apex acute. <bold><italic>Corolla</italic></bold> obscurely annulate, with sparsely white farinose glands abaxially; limb 14–18 mm across, funnelform; tube deep purple, 1.3‒1.8 times the length of the calyx and a few white hairs adaxially; lobes pale purple with a white eye, spreading, 6.5–8.2 × 4.5–6.0 mm, broadly obovate, deeply emarginate. <bold><italic>Pin flowers</italic></bold>: corolla tube 7–8 mm long, widely ampliated above the insertion of stamens; stamens ca. 1.5 mm above base of corolla tube; style ca. 2/3 as long as tube. <bold><italic>Thrum flowers</italic></bold>: corolla tube ca. 8 mm long, widely ampliated above insertion of stamens; stamens inserted slightly above the middle of corolla tube; style ca. 2 mm. <bold><italic>Capsule</italic></bold> oblong, slightly shortly than the calyx.</p><fig id="F3" position="float" orientation="portrait"><object-id xmlns:xlink="http://www.w3.org/1999/xlink" content-type="doi" xlink:type="simple">10.3897/phytokeys.236.112169.figure3</object-id><object-id xmlns:xlink="http://www.w3.org/1999/xlink" content-type="arpha" xlink:type="simple">42697812-7F27-5320-9E37-97BD450C42D3</object-id><label>Figure 3.</label><caption><p><italic><tp:taxon-name><tp:taxon-name-part taxon-name-part-type="genus" reg="Primula">Primula</tp:taxon-name-part><tp:taxon-name-part taxon-name-part-type="species" reg="lizipingensis">lizipingensis</tp:taxon-name-part></tp:taxon-name></italic> sp. nov. <bold>A</bold> habit <bold>B</bold> leaves <bold>C</bold> inflorescence and front of the flower <bold>D</bold> bracts <bold>E</bold> pin flowers (left) and thrum flowers (right) <bold>F</bold> calyx and pistil of pin flowers (left) and thrum flowers (right). Drawn by Z-LL.</p></caption><graphic xmlns:xlink="http://www.w3.org/1999/xlink" xlink:href="phytokeys-236-135_article-112169__-g003.jpg" position="float" orientation="portrait" xlink:type="simple" id="oo_952230.jpg"><uri content-type="original_file" xlink:type="simple">https://binary.pensoft.net/fig/952230</uri></graphic></fig></tp:treatment-sec><tp:treatment-sec sec-type="phenology" id="SECID0EXAAE"><title>Phenology.</title><p>Flowering occurs in May, fruiting is unknown.</p></tp:treatment-sec><tp:treatment-sec sec-type="distribution" id="SECID0E3AAE"><title>Distribution and habitat.</title><p><italic><tp:taxon-name><tp:taxon-name-part taxon-name-part-type="genus" reg="Primula">Primula</tp:taxon-name-part><tp:taxon-name-part taxon-name-part-type="species" reg="lizipingensis">lizipingensis</tp:taxon-name-part></tp:taxon-name></italic> is only known from the type locality Liziping National Nature Reserve, Shimian County, Sichuan, China. It grows in moss-covered limestone crevices at an altitude of 4300–4400 meters.</p></tp:treatment-sec><tp:treatment-sec sec-type="etymology" id="SECID0ENBAE"><title>Etymology.</title><p>The specific epithet ‘lizipingensis’ refers to the type locality where the new species occurs, Liziping National Nature Reserve, Sichuan, China.</p></tp:treatment-sec><tp:treatment-sec sec-type="conservation status" id="SECID0ESBAE"><title>Conservation status.</title><p>Data Deficient (DD). Due to insufficient field investigations, we do not yet have a clear understanding of its natural distribution and population status, nor do we have enough information to directly or indirectly assess its risk of extinction. Therefore, we temporarily categorize this species as Data Deficient according to the International Union for Conservation of Nature Red List Categories (<xref ref-type="bibr" rid="B11">IUCN Standards and Petitions Committee 2022</xref>). Further field investigations in the high-altitude areas of western Sichuan in the future can provide more information about its abundance and distribution.</p></tp:treatment-sec><tp:treatment-sec sec-type="discussion" id="SECID0E3BAE"><title>Discussion.</title><p>The section <tp:taxon-name><tp:taxon-name-part taxon-name-part-type="genus" reg="Primula"/><tp:taxon-name-part taxon-name-part-type="section" reg="Aleuritia">Aleuritia</tp:taxon-name-part></tp:taxon-name> was originally considered by <xref ref-type="bibr" rid="B3">Duby (1844)</xref> with citation of type species <italic><tp:taxon-name><tp:taxon-name-part taxon-name-part-type="genus" reg="Primula">P.</tp:taxon-name-part><tp:taxon-name-part taxon-name-part-type="species" reg="farinosa">farinosa</tp:taxon-name-part></tp:taxon-name></italic> L. This section is a large group having more than 80 species with wide distribution. The distribution is almost throughout the range of the genus <italic><tp:taxon-name><tp:taxon-name-part taxon-name-part-type="genus" reg="Primula">Primula</tp:taxon-name-part></tp:taxon-name></italic>, spanning across circum-arctic regions and major mountain systems in Europe, North America, and Asia (<xref ref-type="bibr" rid="B7">Hu 1990</xref>, <xref ref-type="bibr" rid="B8">1994</xref>; <xref ref-type="bibr" rid="B10">Hu and Kelso 1996</xref>). Notably, this is the sole section of the <italic><tp:taxon-name><tp:taxon-name-part taxon-name-part-type="genus" reg="Primula">Primula</tp:taxon-name-part></tp:taxon-name></italic> genus that includes representative species in South America (<xref ref-type="bibr" rid="B8">Hu 1994</xref>; <xref ref-type="bibr" rid="B2">Basak et al. 2014</xref>). In this study, we followed <xref ref-type="bibr" rid="B7">Hu’s (1990)</xref> taxonomic treatment of the <italic><tp:taxon-name><tp:taxon-name-part taxon-name-part-type="genus" reg="Primula">Primula</tp:taxon-name-part></tp:taxon-name></italic> in China.</p><p>Further research indicates that this new species is similar to <italic><tp:taxon-name><tp:taxon-name-part taxon-name-part-type="genus" reg="Primula">P.</tp:taxon-name-part><tp:taxon-name-part taxon-name-part-type="species" reg="rhodochroa">rhodochroa</tp:taxon-name-part></tp:taxon-name></italic> and <italic><tp:taxon-name><tp:taxon-name-part taxon-name-part-type="genus" reg="Primula">P.</tp:taxon-name-part><tp:taxon-name-part taxon-name-part-type="species" reg="socialis">socialis</tp:taxon-name-part></tp:taxon-name></italic> in that they have dwarf farinose plant, possess short rhizomes, and produce solitary flowers emerging from basal rosettes. <italic><tp:taxon-name><tp:taxon-name-part taxon-name-part-type="genus" reg="Primula">P.</tp:taxon-name-part><tp:taxon-name-part taxon-name-part-type="species" reg="rhodochroa">rhodochroa</tp:taxon-name-part></tp:taxon-name></italic>, distributed in southeast Xizang, thrives in wet moss on boulders or rock faces at altitudes of 4000‒5000 meters. <italic><tp:taxon-name><tp:taxon-name-part taxon-name-part-type="genus" reg="Primula">P.</tp:taxon-name-part><tp:taxon-name-part taxon-name-part-type="species" reg="socialis">socialis</tp:taxon-name-part></tp:taxon-name></italic>, found in western Yunnan, flourishes in shady crevices of mountain rocks at an altitude of 2950 m. <italic><tp:taxon-name><tp:taxon-name-part taxon-name-part-type="genus" reg="Primula">P.</tp:taxon-name-part><tp:taxon-name-part taxon-name-part-type="species" reg="lizipingensis">lizipingensis</tp:taxon-name-part></tp:taxon-name></italic>, found in Shimian County, Sichuan Province, on the eastern edge of the Hengduan Mountains, grows in moss-covered limestone crevices at an altitude of 4300–4400 m. Despite all three growing in limestone dam crevices with moss, prolonged geographical isolation has led to morphological differentiation, resulting in the emergence of distinct species. The same situation also occurs in the morphological and habitat similarities between <italic><tp:taxon-name><tp:taxon-name-part taxon-name-part-type="genus" reg="Primula">P.</tp:taxon-name-part><tp:taxon-name-part taxon-name-part-type="species" reg="kialensis">kialensis</tp:taxon-name-part></tp:taxon-name></italic> Franchet and <tp:taxon-name><tp:taxon-name-part taxon-name-part-type="genus" reg="Primula">P.</tp:taxon-name-part><tp:taxon-name-part taxon-name-part-type="species" reg="yunnanensis">yunnanensis</tp:taxon-name-part><tp:taxon-name-part taxon-name-part-type="infraspecific-rank">subsp.</tp:taxon-name-part><tp:taxon-name-part taxon-name-part-type="subspecies" reg="membranifolia">membranifolia</tp:taxon-name-part></tp:taxon-name> (Franchet) Halda. These species are both covered with yellow farinose and showing resemblances in leaf morphology, and inflorescence. The main difference is that <tp:taxon-name><tp:taxon-name-part taxon-name-part-type="genus" reg="Primula">P.</tp:taxon-name-part><tp:taxon-name-part taxon-name-part-type="species" reg="yunnanensis">yunnanensis</tp:taxon-name-part><tp:taxon-name-part taxon-name-part-type="infraspecific-rank">subsp.</tp:taxon-name-part><tp:taxon-name-part taxon-name-part-type="subspecies" reg="membranifolia">membranifolia</tp:taxon-name-part></tp:taxon-name> has a corolla tube length 2–4 times that of the calyx, and its leaves texture is membranous, whereas <italic><tp:taxon-name><tp:taxon-name-part taxon-name-part-type="genus" reg="Primula">P.</tp:taxon-name-part><tp:taxon-name-part taxon-name-part-type="species" reg="kialensis">kialensis</tp:taxon-name-part></tp:taxon-name></italic> has a corolla tube length 1–2 times that of the calyx and chartaceous leaves. The former is distributed in counties such as Jiulong, Kangding, and Lixian, located in the eastern part of the Hengduan Mountains, and belongs to a unique species in Sichuan. The latter is distributed in counties such as Dali, Yangbi, and Fengqing, located in the central and western parts of the Hengduan Mountains, and belongs to a unique species in Yunnan. The new species differs from <italic><tp:taxon-name><tp:taxon-name-part taxon-name-part-type="genus" reg="Primula">P.</tp:taxon-name-part><tp:taxon-name-part taxon-name-part-type="species" reg="rhodochroa">rhodochroa</tp:taxon-name-part></tp:taxon-name></italic> in the characteristic of leaf margin teeth, the presence or absence of scape, the characteristic and numbers of bracts, the split degree of calyx lobes, and the presence of hairs inside the corolla tube. Morphologically, the new species is more closely related to <italic><tp:taxon-name><tp:taxon-name-part taxon-name-part-type="genus" reg="Primula">P.</tp:taxon-name-part><tp:taxon-name-part taxon-name-part-type="species" reg="socialis">socialis</tp:taxon-name-part></tp:taxon-name></italic> because both are characterized by having solitary flower and bract, without a scape, but easily recognized by the present of white farina covering the whole plant, leaves smaller and papery after drying with margin sharply dentate, the bract linear-lanceolate to subulate, and hairy with white hairs inside the corolla tube. A detailed comparison of the three species is shown in Table <xref ref-type="table" rid="T1">1</xref>.</p><table-wrap id="T1" position="float" orientation="portrait"><label>Table 1.</label><caption><p>Comparison of morphological characters among <italic><tp:taxon-name><tp:taxon-name-part taxon-name-part-type="genus" reg="Primula">Primula</tp:taxon-name-part><tp:taxon-name-part taxon-name-part-type="species" reg="lizipingensis">lizipingensis</tp:taxon-name-part></tp:taxon-name></italic>, <italic><tp:taxon-name><tp:taxon-name-part taxon-name-part-type="genus" reg="Primula">P.</tp:taxon-name-part><tp:taxon-name-part taxon-name-part-type="species" reg="rhodochroa">rhodochroa</tp:taxon-name-part></tp:taxon-name></italic> and <italic><tp:taxon-name><tp:taxon-name-part taxon-name-part-type="genus" reg="Primula">P.</tp:taxon-name-part><tp:taxon-name-part taxon-name-part-type="species" reg="socialis">socialis</tp:taxon-name-part></tp:taxon-name></italic>.</p></caption><table id="TID0EMDAG" rules="all"><tbody><tr><th rowspan="2" colspan="1">Characters</th><th rowspan="1" colspan="3">Species</th></tr><tr><th rowspan="1" colspan="1">
                    <italic>
                      <tp:taxon-name><tp:taxon-name-part taxon-name-part-type="genus" reg="Primula">Primula</tp:taxon-name-part><tp:taxon-name-part taxon-name-part-type="species" reg="lizipingensis">lizipingensis</tp:taxon-name-part></tp:taxon-name>
                    </italic>
                  </th><th rowspan="1" colspan="1">
                    <italic>
                      <tp:taxon-name><tp:taxon-name-part taxon-name-part-type="genus" reg="Primula">P.</tp:taxon-name-part><tp:taxon-name-part taxon-name-part-type="species" reg="rhodochroa">rhodochroa</tp:taxon-name-part></tp:taxon-name>
                    </italic>
                  </th><th rowspan="1" colspan="1">
                    <italic>
                      <tp:taxon-name><tp:taxon-name-part taxon-name-part-type="genus" reg="Primula">P.</tp:taxon-name-part><tp:taxon-name-part taxon-name-part-type="species" reg="socialis">socialis</tp:taxon-name-part></tp:taxon-name>
                    </italic>
                  </th></tr><tr><td rowspan="1" colspan="1">Farinose color</td><td rowspan="1" colspan="1">White</td><td rowspan="1" colspan="1">white</td><td rowspan="1" colspan="1">yellow</td></tr><tr><td rowspan="1" colspan="1">Leaf shape</td><td rowspan="1" colspan="1">oblanceolate to spathulate</td><td rowspan="1" colspan="1">oblanceolate to narrowly obovate</td><td rowspan="1" colspan="1">obovate-elliptic to oblanceolate</td></tr><tr><td rowspan="3" colspan="1">Leaf blade</td><td rowspan="1" colspan="1">margin sharply dentate above the middle</td><td rowspan="1" colspan="1">margin denticulate to dentate</td><td rowspan="1" colspan="1">margin dentate above the middle</td></tr><tr><td rowspan="1" colspan="1">papery when dry</td><td rowspan="1" colspan="1">papery when dry</td><td rowspan="1" colspan="1">membranous when dry</td></tr><tr><td rowspan="1" colspan="1">rounded or acute at apex</td><td rowspan="1" colspan="1">obtuse to rounded at apex</td><td rowspan="1" colspan="1">obtuse to rounded at apex</td></tr><tr><td rowspan="1" colspan="1">Scape</td><td rowspan="1" colspan="1">Absent</td><td rowspan="1" colspan="1">present but less than 1 cm</td><td rowspan="1" colspan="1">absent</td></tr><tr><td rowspan="1" colspan="1">Inflorescence</td><td rowspan="1" colspan="1">flowers solitary</td><td rowspan="1" colspan="1">1−2(4)-flowered umbel</td><td rowspan="1" colspan="1">flowers solitary</td></tr><tr><td rowspan="1" colspan="1">Bracts</td><td rowspan="1" colspan="1">1, linear-lanceolate to subulate</td><td rowspan="1" colspan="1">2−3, linear</td><td rowspan="1" colspan="1">1, linear</td></tr><tr><td rowspan="1" colspan="1">Calyx lobes</td><td rowspan="1" colspan="1">split to the middle of the calyx</td><td rowspan="1" colspan="1">split to 1/3 of the calyx</td><td rowspan="1" colspan="1">split to the middle or below of the calyx</td></tr><tr><td rowspan="1" colspan="1">Corolla</td><td rowspan="1" colspan="1">tube longer than the calyx, and white hairs adaxially</td><td rowspan="1" colspan="1">tube ca. as long as calyx, glabrous adaxially</td><td rowspan="1" colspan="1">tube longer than the calyx, glabrous adaxially</td></tr></tbody></table></table-wrap></tp:treatment-sec><ref-list><ref id="B11"><mixed-citation xmlns:xlink="http://www.w3.org/1999/xlink" xlink:type="simple">IUCN Standards and Petitions Committee (<year>2022</year>) Guidelines for Using the IUCN Red List Categories and Criteria, Version 15.1. Prepared by the Standards and Petitions Committee. [Accessed 21. 07. 2023]</mixed-citation></ref><ref id="B3"><mixed-citation xmlns:xlink="http://www.w3.org/1999/xlink" xlink:type="simple"><person-group><name name-style="western"><surname>Duby</surname><given-names>JE</given-names></name></person-group> (<year>1844</year>) <article-title>Primulaece.</article-title> In: <person-group><name name-style="western"><surname>de Candolle</surname><given-names>A</given-names></name></person-group> (<role>Ed.</role>) <issue-title>Prodromus Systematis Naturalis Regni Vegetabilis, vol.</issue-title><source>8. Sumptibus Sociorum Treuttel et Würtz, Parisii</source>, <fpage>41</fpage>–<lpage>45</lpage>.</mixed-citation></ref><ref id="B7"><mixed-citation xmlns:xlink="http://www.w3.org/1999/xlink" xlink:type="simple"><person-group><name name-style="western"><surname>Hu</surname><given-names>CM</given-names></name></person-group> (<year>1990</year>) <article-title><italic><tp:taxon-name><tp:taxon-name-part taxon-name-part-type="genus">Primula</tp:taxon-name-part></tp:taxon-name></italic>.</article-title> In: <person-group><name name-style="western"><surname>Chen</surname><given-names>FH</given-names></name><name name-style="western"><surname>Hu</surname><given-names>CM</given-names></name></person-group> (<role>Eds</role>) <issue-title>Flora Reipublicae Popularis Sinicae, vol.</issue-title><source>59 (2). Science Press, Beijing</source>, <fpage>1</fpage>–<lpage>277</lpage>.</mixed-citation></ref><ref id="B8"><mixed-citation xmlns:xlink="http://www.w3.org/1999/xlink" xlink:type="simple"><person-group><name name-style="western"><surname>Hu</surname><given-names>CM</given-names></name></person-group> (<year>1994</year>) <article-title>On the geographical distribution of the <tp:taxon-name><tp:taxon-name-part taxon-name-part-type="family">Primulaceae</tp:taxon-name-part></tp:taxon-name>.</article-title><source>Redai Yaredai Zhiwu Xuebao</source><volume>2</volume>(<issue>4</issue>): <fpage>1</fpage>–<lpage>14</lpage>. <ext-link xlink:href="http://jtsb.ijournals.cn/jtsb_cn/article/abstract/199404001?st=article_issue" ext-link-type="uri" xlink:type="simple">http://jtsb.ijournals.cn/jtsb_cn/article/abstract/199404001?st=article_issue</ext-link></mixed-citation></ref><ref id="B10"><mixed-citation xmlns:xlink="http://www.w3.org/1999/xlink" xlink:type="simple"><person-group><name name-style="western"><surname>Hu</surname><given-names>CM</given-names></name><name name-style="western"><surname>Kelso</surname><given-names>S</given-names></name></person-group> (<year>1996</year>) <article-title><tp:taxon-name><tp:taxon-name-part taxon-name-part-type="family">Primulaceae</tp:taxon-name-part></tp:taxon-name>.</article-title> In: <person-group><name name-style="western"><surname>Wu</surname><given-names>ZY</given-names></name><name name-style="western"><surname>Raven</surname><given-names>PH</given-names></name></person-group> (<role>Eds</role>) <issue-title>Flora of China, vol.</issue-title><source>15. Science Press, Beijing &amp; Missouri Botanical Garden Press, St. Louis</source>, <fpage>99</fpage>–<lpage>185</lpage>. <ext-link xlink:href="http://www.iplant.cn/info/Primulaceae?t=foc" ext-link-type="uri" xlink:type="simple">http://www.iplant.cn/info/Primulaceae?t=foc</ext-link></mixed-citation></ref><ref id="B2"><mixed-citation xmlns:xlink="http://www.w3.org/1999/xlink" xlink:type="simple"><person-group><name name-style="western"><surname>Basak</surname><given-names>SK</given-names></name><name name-style="western"><surname>Maiti</surname><given-names>G</given-names></name><name name-style="western"><surname>Hajra</surname><given-names>PK</given-names></name></person-group> (<year>2014</year>) The Genus <italic><tp:taxon-name><tp:taxon-name-part taxon-name-part-type="genus">Primula</tp:taxon-name-part></tp:taxon-name></italic> L. in India: A Taxonomic Revision. Bishen Singh Mahendra Pal Singh, Dehra Dun, 1–668.</mixed-citation></ref></ref-list></tp:taxon-treatment>
